# Supplementary material for: Green Extraction of Polyphenols from Elaeagnus angustifolia L. Using Natural Deep Eutectic Solvents and Evaluation of Bioactivity
Source: Molecules. 2024 May 21;29(11):2412. doi: 10.3390/molecules29112412 (PMC11173772; doi:10.3390/molecules29112412)
Supplement: Supplementary file 1 [file molecules-29-02412-s001.zip]

Archive with 1 entries (1 files):
- molecules-2999249-supplementary.pdf
